# Supplementary material for: The development of new occupation practitioners in China’s first-tier cities: A comparative analysis
Source: PLoS One. 2024 Jan 25;19(1):e0284148. doi: 10.1371/journal.pone.0284148 (PMC10810496; doi:10.1371/journal.pone.0284148)
Supplement: S1 Data — (XLSX) [file pone.0284148.s001.xlsx]

## Sheet: Sheet1
Weight	0.6667	0.3333
City	(C1) Stock size	(C2) Incremental scale	Group size index(B1)
Beijing	100	87.916	95.9724
Shanghai	92.892	98.804	94.8625
Guangzhou	86.716	100	91.1436
Shenzhen	81.168	90.165	84.1667
Chengdu	82.512	94.168	86.3969
Hangzhou	75.7	82.275	77.8914
Hefei	63.1	63.389	63.1963
Nanjing	69.56	71.564	70.2279
Qingdao	61.816	63.34	62.3239
Shenyang	60.556	60.006	60.3727
Suzhou	67.432	65.948	66.9374
Tianjing	62.608	60	61.7388
Wuhan	74.36	73.766	74.162
Xian	71.464	67.65	70.1928
Changsha	63.596	64.408	63.8666
Zhenzhou	68.348	62.231	66.3092
Chongqing	64.496	63.444	64.1454
Dongguan	64.692	66.802	65.3953
Foshan	60	61.661	60.5536
Weight	0.1958	0.4934	0.3108
City	(C3) Education level	(C4) Proportion of highly educated	(C5) Work experience	Cultural appreciation index(B2)
Beijing	82.8093	100	80.6125	90.6084
Shanghai	100	92.1896	100	96.1464
Guangzhou	82.075	72.6865	87.4301	79.1071
Shenzhen	88.4118	70.1573	94.0346	81.1526
Chengdu	79.3615	65.984	94.5939	77.4953
Hangzhou	68.7949	83.1935	68.6551	75.8557
Hefei	63.336	83.7654	65.7257	74.1586
Nanjing	70.2155	83.833	70.3063	76.9626
Qingdao	60	78.1288	61.0386	69.2675
Shenyang	63.3041	71.0916	65.0866	67.7004
Suzhou	70.5028	75.3508	72.1704	73.4131
Tianjing	60.6864	71.9283	60	66.0198
Wuhan	68.7949	79.3546	71.7443	74.9218
Xian	63.5595	82.9361	62.9294	72.9241
Changsha	65.6664	65.4022	66.3116	65.7366
Zhenzhou	64.4852	73.7116	68.0959	70.1597
Chongqing	65.1716	65.8307	66.2583	65.8345
Dongguan	62.2027	62.4183	65.8056	63.4288
Foshan	60.8619	60	64.1012	61.4434
Weight	0.4934	0.3108	0.1958
City	(C6) Average monthly income	(C7) Average income as a percentage of local average income	(C8) Proportion of high income	Salary level index(B3)
Beijing	99.0793	80.8111	76.9283	89.0644
Shanghai	100	74.9388	78.119	87.9267
Guangzhou	77.9782	86.7645	68.7273	78.8977
Shenzhen	97.5838	65.268	77.253	83.5593
Chengdu	71.9745	71.9159	66.8966	70.962
Hangzhou	98.9751	86.4689	77.6471	90.9121
Hefei	78.6894	100	68.8889	83.3938
Nanjing	81.6227	75.29	70.8108	77.5375
Qingdao	60	77.5561	61.25	65.7012
Shenyang	63.721	77.7005	62.6415	67.8545
Suzhou	78.6894	60	71.358	71.4452
Tianjing	71.2768	90.842	64.4444	76.0199
Wuhan	84.8335	66.552	72	76.6388
Xian	78.9719	69.739	70.2326	74.3912
Changsha	75.9456	68.5367	68.1159	72.1099
Zhenzhou	68.2444	68.5572	65.2632	67.7579
Chongqing	75.3528	62.9069	68.189	70.0819
Dongguan	67.6048	77.9335	64.5528	70.2174
Foshan	69.959	70.2749	64.898	69.0662
Weight	0.6667	0.3333
City	(C9) New occupation recognition	(C10) New occupation satisfaction	Occupation Perception Index(B4)
Beijing	100	100	100
Shanghai	98.1888	94.0266	96.8016
Guangzhou	88.061	83.8828	86.6684
Shenzhen	94.3751	91.2089	93.3198
Chengdu	73.7814	88.6469	78.7361
Hangzhou	90.1228	90.7425	90.3294
Hefei	63.8904	67.6245	65.135
Nanjing	76.7643	92.4689	81.9986
Qingdao	60	60	60
Shenyang	60.2312	60.6592	60.3738
Suzhou	84.5718	79.8868	83.0103
Tianjing	90.4987	84.4141	88.4707
Wuhan	81.3205	78.3045	80.3153
Xian	76.0582	81.3048	77.8069
Changsha	70.615	79.0189	73.4161
Zhenzhou	82.0342	97.1574	87.0748
Chongqing	85.2365	83.6814	84.7181
Dongguan	72.9868	84.0898	76.6874
Foshan	64.3819	73.6984	67.4871
Weight	0.6667	0.3333
City	(C11) Policy Support	(C12) Humanities and Ecological Environment	Environmental Perception Index(B5)
Beijing	80.6607	80.0069	80.4428
Shanghai	91.2211	100	94.1471
Guangzhou	79.7191	87.1158	82.1845
Shenzhen	100	97.4149	99.1384
Chengdu	90.7129	87.8034	89.7431
Hangzhou	73.8612	68.8278	72.1835
Hefei	62.5946	62.8051	62.6648
Nanjing	69.1213	71.1928	69.8118
Qingdao	61.1448	60.0138	60.7679
Shenyang	73.7328	64.0151	70.4939
Suzhou	70.2822	72.9667	71.1769
Tianjing	60.5457	60	60.3638
Wuhan	64.6917	68.429	65.9374
Xian	61.4391	62.1451	61.6744
Changsha	63.2098	65.8302	64.0832
Zhenzhou	65.8473	67.0815	66.2586
Chongqing	64.467	65.9127	64.9489
Dongguan	60	66.504	62.1678
Foshan	61.1341	62.7226	61.6636
Weight	0.3228	0.1267	0.1469	0.1897	0.214
City	Group size index(B1)	Cultural appreciation index(B2)	Salary level index(B3)	Occupation Perception Index(B4)	Environmental Perception Index(B5)
Shanghai	94.862	96.1464	87.9267	96.802	94.147	94.2304
Beijing	95.972	90.6084	89.0644	100	80.443	91.7242
Shenzhen	84.167	81.1526	83.5593	93.32	99.138	88.6443
Guangzhou	91.144	79.1071	78.8977	86.668	82.184	85.0625
Chengdu	86.397	77.4953	70.962	78.736	89.743	82.2731
Hangzhou	77.891	75.8557	90.9121	90.329	72.184	80.6919
Nanjing	70.228	76.9626	77.5375	81.999	69.812	74.305
Wuhan	74.162	74.9218	76.6388	80.315	65.937	74.0346
Suzhou	66.937	73.4131	71.4452	83.01	71.177	72.3829
Zhenzhou	66.309	70.1597	67.7579	87.075	66.259	70.945
Xian	70.193	72.9241	74.3912	77.807	61.674	70.7841
Chongqing	64.145	65.8345	70.0819	84.718	64.949	69.3124
Tianjing	61.739	66.0198	76.0199	88.471	60.364	69.1622
Hefei	63.196	74.1586	83.3938	65.135	62.665	67.8125
Dongguan	65.395	63.4288	70.2174	76.687	62.168	67.3124
Changsha	63.867	65.7366	72.1099	73.416	64.083	67.1748
Shenyang	60.373	67.7004	67.8545	60.374	70.494	64.5725
Foshan	60.554	61.4434	69.0662	67.487	61.664	63.4749
Qingdao	62.324	69.2675	65.7012	60	60.768	62.9322
